# Supplementary material for: Evaluation of the Abundance of DNA-Binding Transcription Factors in Prokaryotes
Source: Genes (Basel). 2020 Jan 3;11(1):52. doi: 10.3390/genes11010052 (PMC7017128; doi:10.3390/genes11010052)
Supplement: Supplementary file 1 [file genes-11-00052-s001.zip]

Archive with 1 entries (1 files):
- genes-652889-supplementary.txt
