# Supplementary material for: Evaluation of the Abundance of DNA-Binding Transcription Factors in Prokaryotes
Source: Genes (Basel). 2020 Jan 3;11(1):52. doi: 10.3390/genes11010052 (PMC7017128; doi:10.3390/genes11010052)
Supplement: Supplementary file 1 [file genes-11-00052-s001.zip › genes-652889-supplementary.txt]

Supplementary Table S1. Description of all protein families identified in the bacterial and archaea genomes
PFAM	Name	Description	R_value	Total	Proportion	Average	SD	CV	p-value-R-value	Total_domains	NR_domains	Enrichment-10-10	Distribution_genomes_percentage
PF00096	zf-C2H2	Zinc finger, C2H2 type	-0.040143798	59	0.000260986	0.043609023	0.297305022	6.817511704	-	105	24	4	0.027387121
PF00126	HTH_1	Bacterial regulatory helix-turn-helix protein, lysR family	0.573322544	21320	0.094308742	15.9443609	27.0719561	1.697901613	6.82E-119	42400	98	4	0.870466321
PF00165	HTH_AraC	Bacterial regulatory helix-turn-helix proteins, AraC family	0.045735029	47	0.000207904	0.033834586	0.231911356	6.854268967	0.092887723	86	27	1	0.028867506
PF00170	bZIP_1	bZIP transcription factor	0.032705073	248	0.001097025	0.183458647	0.570952296	3.112158005	0.229629136	4587	341	135	0.121391562
PF00196	GerE	Bacterial regulatory proteins, luxR family	0.710531073	12932	0.057204533	9.689473684	14.80758841	1.528213905	3.82E-208	25020	290	26	0.787564767
PF00216	Bac_DNA_binding	Bacterial DNA-binding protein	0.241994745	3276	0.014491343	2.441353383	2.320440392	0.950472966	1.87E-19	4731	40	8	0.877868246
PF00313	CSD	'Cold-shock' DNA-binding domain	0.621590057	3651	0.016150151	2.723308271	2.466048991	0.905534279	3.05E-145	3866	39	6	0.793486306
PF00325	Crp	Bacterial regulatory proteins, crp family	0.177748586	186	0.000822769	0.139097744	0.375377329	2.698658638	4.71E-11	377	24	4	0.128053294
PF00356	LacI	Bacterial regulatory proteins, lacI family	0.43341295	7083	0.031331558	5.288721805	9.069795864	1.714931547	5.62E-63	14525	108	5	0.606957809
PF00376	MerR	MerR family regulatory protein	0.541418036	1506	0.006661771	1.122556391	1.855385529	1.65282167	9.56E-104	2885	66	7	0.426350851
PF00392	GntR	Bacterial regulatory proteins, gntR family	0.698665588	13263	0.058668707	9.902255639	13.21613161	1.334658698	2.08E-198	25478	205	9	0.789785344
PF00440	TetR_N	Bacterial regulatory proteins, tetR family	0.667486172	23839	0.105451505	12.02857143	31.51394709	2.619924342	5.67E-175	33009	197	18	0.869726129
PF00486	Trans_reg_C	Transcriptional regulatory protein, C terminal	0.742591811	14446	0.063901692	10.78120301	10.91761784	1.012653025	4.14E-237	31282	163	25	0.867505551
PF00816	Histone_HNS	H-NS histone family	0.23629857	434	0.001919793	0.32406015	1.191053329	3.675408185	1.34E-18	537	37	11	0.156920799
PF00847	AP2	AP2 domain	0.079305064	77	0.000340608	0.057894737	0.318175415	5.495757166	0.003536086	105	13	2	0.038490007
PF01022	HTH_5	Bacterial regulatory protein, arsR family	0.429028594	3940	0.017428539	2.915789474	2.701415121	0.92647811	1.30E-61	4683	138	15	0.840118431
PF01047	MarR	MarR family	0.662258313	5880	0.026010103	4.372932331	5.033748075	1.151115017	2.55E-171	6384	142	4	0.807549963
PF01258	zf-dskA_traR	Prokaryotic dksA/traR C4-type zinc finger	0.30967293	1564	0.006918334	1.162406015	1.18585858	1.020175881	2.05E-31	1744	25	3	0.674315322
PF01316	Arg_repressor	Arginine repressor, DNA binding domain	0.096928362	631	0.00279122	0.465413534	0.621237522	1.3348076	0.000359991	1287	26	3	0.406365655
PF01325	Fe_dep_repress	Iron dependent repressor, N-terminal DNA binding domain	0.108955415	1076	0.004759672	0.794736842	0.979459149	1.232432042	6.00E-05	2675	43	4	0.532198372
PF01340	MetJ	Met Apo-repressor, MetJ	0.050226359	72	0.000318491	0.053383459	0.228202935	4.274787381	0.06495413	73	2	0	0.052553664
PF01371	Trp_repressor	Trp repressor protein	0.043798113	299	0.001322623	0.222556391	0.444109773	1.995493235	0.107589367	330	20	1	0.210954848
PF01381	HTH_3	Helix-turn-helix	0.504286184	12084	0.053453416	8.984210526	7.386597813	0.822175504	4.74E-88	16741	394	39	0.937823834
PF01402	RHH_1	Ribbon-helix-helix protein, copG family	0.172571348	1714	0.007581857	1.276691729	1.994759395	1.562444049	1.71E-10	2228	93	7	0.518134715
PF01418	HTH_6	Helix-turn-helix domain, rpiR family	0.265126393	1802	0.007971123	1.335338346	2.317603504	1.735592714	3.62E-23	3574	48	6	0.430792006
PF01475	FUR	Ferric uptake regulator family	0.511758178	2891	0.012788301	2.157142857	1.369933279	0.635068407	4.70E-91	2992	45	7	0.874907476
PF01638	HxlR	HxlR-like helix-turn-helix	0.644213327	3255	0.01439845	2.430075188	3.997741743	1.645110309	2.94E-159	3389	37	4	0.640266469
PF01722	BolA	BolA-like protein	0.195189928	898	0.003972291	0.666917293	0.907888827	1.361321466	4.57E-13	905	5	1	0.370096225
PF01726	LexA_DNA_bind	LexA DNA binding domain	0.43676464	1015	0.004489839	0.755639098	0.68389113	0.905049954	4.92E-64	1988	33	4	0.637305699
PF01978	TrmB	Sugar-specific transcriptional regulator TrmB	0.037994525	1436	0.006352127	1.042857143	2.573605263	2.467840663	0.162793943	2475	164	18	0.378978534
PF02082	Rrf2	Transcriptional regulator	0.484146147	2531	0.011195845	1.888721805	1.601243598	0.847792191	2.58E-80	2644	51	3	0.780162842
PF02257	RFX_DNA_binding	RFX DNA-binding domain	0.029166647	12	5.31E-05	0.009022556	1.22E-01	13.5595156	0.284041997	28	7	3	0.006661732
PF02467	Whib	Transcription factor WhiB	0.378122439	947	0.004189042	0.703759398	2.0544289	2.919220553	3.64E-47	1000	18	5	0.14211695
PF02604	PhdYeFM_antitox	Antitoxin Phd_YefM, type II toxin-antitoxin system	0.285626295	2020	0.008935444	1.512030075	2.382894194	1.575956876	8.87E-27	2104	30	3	0.518874907
PF02892	zf-BED	BED zinc finger	-0.007341999	17	7.52E-05	0.012781955	1.42E-01	11.10625044	-	30	11	0	0.008882309
PF02954	HTH_8	Bacterial regulatory protein, Fis family	0.422774469	7162	0.031681014	5.357894737	8.083911048	1.50878497	1.06E-59	20550	157	24	0.614359734
PF03333	PapB	Adhesin biosynthesis transcription regulatory protein	0.047313515	14	6.19E-05	0.010526316	0.115901386	11.0106317	8.21E-02	22	5	1	0.008882309
PF03551	PadR	Transcriptional regulator PadR-like family	0.488245378	3098	0.013703963	2.310526316	3.748363338	1.622298483	7.56E-82	3782	52	5	0.615840118
PF03749	SfsA	Sugar fermentation stimulation protein	0.072453701	458	0.002025957	0.341353383	0.497567872	1.457632754	0.007718505	475	7	1	0.327905255
PF03869	Arc	Arc-like DNA binding domain	0.195030416	171	0.000756416	0.128571429	0.449909518	3.499296253	4.78E-13	174	3	1	0.096225019
PF03965	Penicillinase_R	Penicillinase repressor	0.392475929	1013	0.004480992	0.757894737	1.42482613	1.879978921	5.49E-51	1081	39	3	0.367135455
PF04014	MazE_antitoxin	Antidote-toxin recognition MazE, bacterial antitoxin	0.065237433	1798	0.00795343	1.321804511	2.267025323	1.715098794	0.016475895	2321	59	4	0.456698742
PF04024	PspC	PspC domain	0.336320311	1004	0.004441181	0.74887218	1.102061584	1.471628421	4.42E-37	1300	34	7	0.41080681
PF04221	RelB	RelB antitoxin	-0.079589642	466	0.002061345	0.342105263	1.013580511	2.9627738	-	499	18	3	0.171724648
PF04247	SirB	Invasion gene expression up-regulator, SirB	0.116088656	213	0.000942203	0.158646617	0.406424669	2.56182374	1.89E-05	291	26	5	0.142857143
PF04299	FMN_bind_2	Putative FMN-binding domain	0.413016805	325	0.001437633	0.243609023	0.496087534	2.036408706	8.55E-57	325	1	0	0.216136195
PF04353	Rsd_AlgQ	Regulator of RNA polymerase sigma(70) subunit, Rsd/AlgQ	0.111729873	98	0.000433502	0.073684211	0.275373674	3.737214143	3.86E-05	112	4	1	0.068837898
PF04383	KilA-N	KilA-N domain	0.061660759	136	0.000601594	0.102255639	0.428563697	4.191100857	0.023423303	160	14	2	0.076239822
PF04397	LytTR	LytTr DNA-binding domain	0.249948957	2649	0.011717817	1.972180451	4.192505646	2.125822535	1.09E-20	4836	47	6	0.533678756
PF04606	Ogr_Delta	Ogr/Delta-like zinc finger	0.114850628	80	0.000353879	0.059398496	0.293274909	4.937413022	2.32E-05	94	10	0	0.047372317
PF04761	Phage_Treg	Lactococcus bacteriophage putative transcription regulator	-0.013628624	1	4.42E-06	0.00075188	0.027420425	36.46916506	-	1	1	1	0.000740192
PF04947	Pox_VLTF3	Poxvirus Late Transcription Factor VLTF3 like	-0.023183673	14	6.19E-05	0.009022556	0.116028231	12.85979555	-	25	12	0	0.008142117
PF04967	HTH_10	HTH DNA binding domain	0.019048181	704	0.003114135	0.519548872	3.88200608	7.471878562	0.484208738	1610	61	11	0.068097705
PF05016	ParE_toxin	ParE toxin of type II toxin-antitoxin system, parDE	0.224576111	1808	0.007997664	1.35037594	2.198351666	1.627955298	6.61E-17	1839	10	3	0.478904515
PF05043	Mga	Mga helix-turn-helix domain	-0.008999502	695	0.003074323	0.504511278	2.682955275	5.317929234	-	2544	41	7	0.128793486
PF05068	MtlR	Mannitol repressor	0.062085506	37	0.000163669	0.027819549	0.181894298	6.53836259	0.022483359	38	2	0	0.024426351
PF05225	HTH_psq	helix-turn-helix, Psq domain	0.083105926	50	0.000221174	0.037593985	0.242448478	6.449129525	0.002234901	139	45	6	0.03034789
PF05247	FlhD	Flagellar transcriptional activator (FlhD)	0.175054988	114	0.000504278	0.085714286	0.380317648	4.437039228	9.27E-11	167	2	1	0.061435973
PF05280	FlhC	Flagellar transcriptional activator (FlhC)	0.187250018	116	0.000513124	0.087218045	0.359628086	4.123322021	3.99E-12	118	3	0	0.066617321
PF05321	HHA	Haemolysin expression modulating protein	0.030511412	33	0.000145975	0.02481203	0.216305255	8.717757228	0.262416081	34	2	0	0.016284234
PF05443	ROS_MUCR	ROS/MUCR transcriptional regulator protein	0.159088728	362	0.001601302	0.272180451	1.663459068	6.111603757	4.11E-09	416	20	2	0.104367135
PF05764	YL1	YL1 nuclear protein	0.081420984	12	5.31E-05	0.009022556	9.46E-02	10.48408207	0.002745266	41	20	0	0.008882309
PF05848	CtsR	Firmicute transcriptional repressor of class III stress genes (CtsR)	-0.043813153	191	0.000844886	0.140601504	0.352041791	2.503826643	-	202	8	1	0.139896373
PF05930	Phage_AlpA	Prophage CP4-57 regulatory protein (AlpA)	0.178454573	431	0.001906523	0.323308271	0.88503036	2.737419486	3.94E-11	482	11	3	0.17838638
PF06018	CodY	CodY GAF-like domain	0.010040881	188	0.000831616	0.138345865	0.394225017	2.849561265	0.712329122	398	17	3	0.124352332
PF06054	CoiA	Competence protein CoiA-like family	0.040974593	182	0.000805075	0.133834586	0.3762888	2.811596088	0.132247409	198	9	2	0.122871947
PF06069	PerC	PerC transcriptional activator	0.023272948	7	3.10E-05	0.004511278	6.70E-02	14.86044099	0.392693265	9	3	0	0.005181347
PF06116	RinB	Transcriptional activator RinB	-0.018969702	9	3.98E-05	0.006766917	1.31E-01	19.41488431	-	9	1	0	0.00296077
PF06320	GCN5L1	GCN5-like protein 1 (GCN5L1)	-0.033411998	34	0.000150399	0.02556391	0.21447054	8.389582889	-	214	71	4	0.016284234
PF06338	ComK	ComK protein	0.005985261	93	0.000411384	0.069172932	0.335548797	4.850868473	0.826032917	96	4	0	0.046632124
PF06769	YoeB_toxin	YoeB-like toxin of bacterial type II toxin-antitoxin system	0.100519109	350	0.00154822	0.261654135	0.65198912	2.491797499	0.000215063	356	4	1	0.182827535
PF06818	Fez1	Fez1	0.072867048	399	0.001764971	0.293984962	0.815598438	2.774286248	0.007375843	8316	400	153	0.162102147
PF06839	zf-GRF	GRF zinc finger	0.046261451	4	1.77E-05	0.003007519	8.67E-02	28.82489753	0.089183651	7	4	0	0.001480385
PF06923	GutM	Glucitol operon activator protein (GutM)	0.015469468	76	0.000336185	0.054887218	0.258771237	4.71459925	0.569965233	81	6	0	0.048852702
PF06943	zf-LSD1	LSD1 zinc finger	0.023337272	5	2.21E-05	0.003759398	6.12E-02	16.28494391	0.391386096	16	6	1	0.003700962
PF07180	CaiF_GrlA	CaiF/GrlA transcriptional regulator	-0.002078323	6	2.65E-05	0.004511278	7.75E-02	17.16907664	-	9	3	1	0.003700962
PF07417	Crl	Transcriptional regulator Crl	0.078059374	31	0.000137128	0.023308271	0.150937486	6.475705035	0.004093411	31	1	0	0.022945966
PF07704	PSK_trans_fac	Rv0623-like transcription factor	0.237712786	142	0.000628135	0.106766917	0.467803971	4.381544234	8.25E-19	293	16	5	0.068837898
PF07716	bZIP_2	Basic region leucine zipper	-0.000855772	35	0.000154822	0.026315789	0.194117686	7.376472064	-	901	152	46	0.019985196
PF07750	GcrA	GcrA cell cycle regulator	0.189711966	211	0.000933356	0.158646617	0.567176925	3.575096258	2.06E-12	232	12	1	0.096965211
PF07764	Omega_Repress	Omega Transcriptional Repressor	-0.032477802	4	1.77E-05	0.003007519	5.48E-02	18.21399011	-	4	1	2	0.00296077
PF07804	HipA_C	HipA-like C-terminal domain	0.28783652	814	0.003600718	0.611278195	1.128344315	1.845876924	3.47E-27	1436	10	2	0.316802369
PF07848	PaaX	PaaX-like protein	0.479318425	272	0.001203188	0.202255639	0.542125539	2.680397647	1.55E-78	530	19	0	0.152479645
PF07879	PHB_acc_N	PHB/PHA accumulation regulator DNA-binding domain	0.309012666	251	0.001110295	0.187969925	0.400345523	2.129838183	2.79E-31	553	17	3	0.182087343
PF08220	HTH_DeoR	DeoR-like helix-turn-helix domain	0.451656078	2567	0.011355091	1.904511278	2.577741286	1.353492266	7.07E-69	5238	87	11	0.601776462
PF08222	HTH_CodY	CodY helix-turn-helix domain	-0.010968409	173	0.000765263	0.127067669	0.350776376	2.760547813	-	340	3	2	0.122131754
PF08270	PRD_Mga	M protein trans-acting positive regulator (MGA) PRD domain	-0.062669112	20	8.85E-05	0.015037594	0.15923833	10.58934897	-	57	5	3	0.011102887
PF08279	HTH_11	HTH domain	0.350175343	3290	0.014553272	2.436842105	3.316873742	1.361136093	2.95E-40	8331	183	14	0.720207254
PF08280	HTH_Mga	M protein trans-acting positive regulator (MGA) HTH domain	-0.017148222	98	0.000433502	0.069924812	0.50168789	7.17467628	-	325	13	6	0.04219097
PF08299	Bac_DnaA_C	Bacterial dnaA protein helix-turn-helix	0.202900275	1385	0.006126529	1.02556391	0.574823444	0.560495	5.10E-14	3716	23	3	0.900814212
PF09278	MerR-DNA-bind	MerR, DNA binding	0.442717856	981	0.004339441	0.731578947	1.28285965	1.753549162	6.09E-66	1988	39	3	0.351591414
PF09339	HTH_IclR	IclR helix-turn-helix domain	0.561877197	4383	0.019388143	3.279699248	6.078737931	1.853443707	2.87E-113	8834	158	8	0.580310881
PF11046	HycA_repressor	Transcriptional repressor of hyc and hyp operons	0.062123517	5	2.21E-05	0.003759398	0.061221594	16.28494391	0.022400861	5	1	0	0.003700962
PF12324	HTH_15	Helix-turn-helix domain of alkylmercury lyase	0.168210666	42	0.000185786	0.031578947	0.240193182	7.606117428	4.93E-10	83	20	3	0.025166543
PF12431	CitT	Transcriptional regulator	0.172371563	82	0.000362726	0.060902256	0.307991036	5.057136758	1.80E-10	186	8	4	0.046632124
PF12793	SgrR_N	Sugar transport-related sRNA regulator N-term	0.135433784	102	0.000451196	0.07443609	0.422852497	5.680745664	5.84E-07	215	5	1	0.043671355
PF12833	HTH_18	Helix-turn-helix domain	0.615771354	16065	0.071063318	12.02857143	19.59029017	1.628646451	8.03E-142	32766	236	31	0.74611399
PF13384	HTH_23	Homeodomain-like domain	0.37030304	2261	0.010001504	1.669172932	2.594262943	1.554220592	3.66E-45	4836	274	43	0.627683198
PF13404	HTH_AsnC-type	AsnC-type helix-turn-helix domain	0.585224366	2324	0.010280184	1.734586466	2.910672743	1.678021131	5.56E-125	4460	88	6	0.5196151
PF13411	MerR_1	MerR HTH family regulatory protein	0.637093092	5468	0.024187627	4.072180451	5.001961292	1.228325059	1.02E-154	7255	206	22	0.822353812
PF13412	HTH_24	Winged helix-turn-helix DNA-binding	0.405820752	4567	0.020202065	3.396240602	3.805087601	1.120382225	1.03E-54	8874	260	23	0.810510733
PF13413	HTH_25	Helix-turn-helix domain	0.226018627	817	0.003613989	0.606766917	0.639400524	1.053782773	4.14E-17	1559	60	10	0.541080681
PF13545	HTH_Crp_2	Crp-like helix-turn-helix domain	0.568277497	4228	0.018702503	3.159398496	3.207896521	1.015350398	2.19E-116	8248	122	6	0.817912657
PF13556	HTH_30	PucR C-terminal helix-turn-helix domain	0.472870644	2065	0.009134501	1.540601504	3.848358441	2.497958383	3.32E-76	3180	69	7	0.356772761
PF13693	HTH_35	Winged helix-turn-helix DNA-binding	0.044247724	111	0.000491007	0.081954887	0.54453086	6.644275637	0.104022429	135	17	2	0.045891932
PF13936	HTH_38	Helix-turn-helix domain	0.134812525	1350	0.005971707	1.006015038	2.41856873	2.404107931	6.58E-07	2872	165	15	0.403404885
PF14549	P22_Cro	DNA-binding transcriptional regulator Cro	0.064340812	41	0.000181363	0.030827068	0.204788592	6.643142127	0.018021813	51	10	1	0.025166543
PF14850	Pro_dh-DNA_bdg	DNA-binding domain of Proline dehydrogenase	0.235581509	315	0.001393398	0.236090226	0.440489902	1.86576933	1.71E-18	967	4	3	0.22649889
PF15723	MqsR_toxin	Motility quorum-sensing regulator, toxin of MqsA	0.109160635	72	0.000318491	0.054135338	0.24550474	4.535018123	5.80E-05	103	7	2	0.049592894
PF15731	MqsA_antitoxin	Antitoxin component of bacterial toxin-antitoxin system, MqsA	0.061053266	199	0.000880274	0.148120301	0.463750131	3.130901901	0.024826783	271	20	5	0.1176906
PF15943	YdaS_antitoxin	Putative antitoxin of bacterial toxin-antitoxin system, YdaS/YdaT	0.083507462	171	0.000756416	0.128571429	0.497559345	3.869906014	0.002126854	231	29	4	0.092524056
